# Supplementary material for: Up-Frameshift Suppressor 3 as a prognostic biomarker and correlated with immune infiltrates: A pan-cancer analysis
Source: PLoS One. 2022 Oct 4;17(10):e0273163. doi: 10.1371/journal.pone.0273163 (PMC9531787; doi:10.1371/journal.pone.0273163)
Supplement: S1 File — (ZIP) [file pone.0273163.s001.zip]

Archive with 34 entries (33 files):
- Supplementary 1/
- Supplementary 1/5 UPF3B ACC ╔·┤μ╖╓╬÷.pdf
- Supplementary 1/5 UPF3B BLCA ╔·┤μ╖╓╬÷.pdf
- Supplementary 1/5 UPF3B BRCA ╔·┤μ╖╓╬÷.pdf
- Supplementary 1/5 UPF3B CESC ╔·┤μ╖╓╬÷.pdf
- Supplementary 1/5 UPF3B CHOL ╔·┤μ╖╓╬÷.pdf
- Supplementary 1/5 UPF3B COAD ╔·┤μ╖╓╬÷.pdf
- Supplementary 1/5 UPF3B DLBC ╔·┤μ╖╓╬÷.pdf
- Supplementary 1/5 UPF3B ESCA ╔·┤μ╖╓╬÷.pdf
- Supplementary 1/5 UPF3B GBM ╔·┤μ╖╓╬÷.pdf
- Supplementary 1/5 UPF3B HNSC ╔·┤μ╖╓╬÷.pdf
- Supplementary 1/5 UPF3B KICH ╔·┤μ╖╓╬÷.pdf
- Supplementary 1/5 UPF3B KIRC ╔·┤μ╖╓╬÷.pdf
- Supplementary 1/5 UPF3B KIRP ╔·┤μ╖╓╬÷.pdf
- Supplementary 1/5 UPF3B LAML ╔·┤μ╖╓╬÷.pdf
- Supplementary 1/5 UPF3B LGG ╔·┤μ╖╓╬÷.pdf
- Supplementary 1/5 UPF3B LIHC ╔·┤μ╖╓╬÷.pdf
- Supplementary 1/5 UPF3B LUAD ╔·┤μ╖╓╬÷.pdf
- Supplementary 1/5 UPF3B LUSC ╔·┤μ╖╓╬÷.pdf
- Supplementary 1/5 UPF3B MESO ╔·┤μ╖╓╬÷.pdf
- Supplementary 1/5 UPF3B OV ╔·┤μ╖╓╬÷.pdf
- Supplementary 1/5 UPF3B PAAD ╔·┤μ╖╓╬÷.pdf
- Supplementary 1/5 UPF3B PCPG ╔·┤μ╖╓╬÷.pdf
- Supplementary 1/5 UPF3B PRAD ╔·┤μ╖╓╬÷.pdf
- Supplementary 1/5 UPF3B READ ╔·┤μ╖╓╬÷.pdf
- Supplementary 1/5 UPF3B SARC ╔·┤μ╖╓╬÷.pdf
- Supplementary 1/5 UPF3B SKCM ╔·┤μ╖╓╬÷.pdf
- Supplementary 1/5 UPF3B STAD ╔·┤μ╖╓╬÷.pdf
- Supplementary 1/5 UPF3B TGCT ╔·┤μ╖╓╬÷.pdf
- Supplementary 1/5 UPF3B THCA ╔·┤μ╖╓╬÷.pdf
- Supplementary 1/5 UPF3B THYM ╔·┤μ╖╓╬÷.pdf
- Supplementary 1/5 UPF3B UCEC ╔·┤μ╖╓╬÷.pdf
- Supplementary 1/5 UPF3B UCS ╔·┤μ╖╓╬÷.pdf
- Supplementary 1/5 UPF3B UVM ╔·┤μ╖╓╬÷.pdf
